# Supplementary material for: Liver Transplantation for HCC in HIV-Infected Patients: Long-Term Single-Center Experience
Source: Cancers (Basel). 2021 Sep 21;13(18):4727. doi: 10.3390/cancers13184727 (PMC8471924; doi:10.3390/cancers13184727)
Supplement: Supplementary file 1 [file cancers-13-04727-s001.zip]

Archive with 2 entries (2 files):
- cancers-1360798-supplementary/propensity score file2.pdf
- cancers-1360798-supplementary/univariate analysis file1.pdf
